# Supplementary material for: Neurodevelopmental effects of methylmercury (MeHg): a review of epidemiological points of departure (PoDs), toxicological reference values (TRVs), and key uncertainties in human health risk assessment
Source: Arch Toxicol. 2026 Mar 10;100(6):2191–219. doi: 10.1007/s00204-026-04345-8 (PMC13221417; doi:10.1007/s00204-026-04345-8)
Supplement: Supplementary file 4 — Supplementary file4 (XLSX 60 kb) [file 204_2026_4345_MOESM4_ESM.xlsx]

## Sheet: BMR Conversion Tables
Supplemental File S3B. BMR Conversion Tables
Archives of Toxicology Neurodevelopmental effects of methylmercury (MeHg): A review of epidemiological points of departure (PoDs), toxicological reference values (TRVs), and key uncertainties in human health risk assessment Blechinger, Scott R.1* (ORCID 0000-0002-4991-4597, Scopus ID 6506155596) Singh, Kavita2 (ORCID N/A, Scopus ID 58382466900) Afghan, Abdul1 (ORCID N/A, Scopus ID 58522410100) Sm…
										Varying the outcome, its mean and SD	outcome	IQ
											mean	100
											SD	15
	Varying inputs for P(0) and BMR % as either added or extra risk																Varying inputs for z@P(0) and BMR(DSDy)
	P(0)	Binary Outcome BMR(%)	Binary Outcome BMR risk type	P(BMD)	z@P(0)	z@P(BMD)	Continuous Outcome BMR(DSDy) [z@P(0) - z@P(BMD)]	µ(0)	µ(BMD)	Continuous Outcome BMR(Dy)	C ("abnormal" cut-off for y)		P(0)	Binary Outcome BMR(%)	Binary Outcome BMR risk type	P(BMD)	z@P(0)	z@P(BMD)	Continuous Outcome BMR(DSDy) [z@P(0) - z@P(BMD)]	µ(0)	µ(BMD)	Continuous Outcome BMR(Dy)	C ("abnormal" cut-off for y)
	0.01	0.005	added	0.015	-2.32635	-2.17009	-0.156257	100	97.6561	-2.34386	65.1048		0.0227501	0.00186069	added	0.0246108	-2	-1.96667	-0.0333333	100	99.5	-0.5	70
	0.01	0.005	extra	0.01495	-2.32635	-2.17141	-0.154935	100	97.676	-2.32403	65.1048		0.0227501	0.00190401	extra	0.0246108	-2	-1.96667	-0.0333333	100	99.5	-0.5	70
	0.01	0.01	added	0.02	-2.32635	-2.05375	-0.272599	100	95.911	-4.08898	65.1048		0.0227501	0.00384744	added	0.0265976	-2	-1.93333	-0.0666667	100	99	-1	70
	0.01	0.01	extra	0.0199	-2.32635	-2.05582	-0.270529	100	95.9421	-4.05794	65.1048		0.0227501	0.00393701	extra	0.0265976	-2	-1.93333	-0.0666667	100	99	-1	70
	0.01	0.02	added	0.03	-2.32635	-1.88079	-0.445554	100	93.3167	-6.68331	65.1048		0.0227501	0.00596643	added	0.0287166	-2	-1.9	-0.1	100	98.5	-1.5	70
	0.01	0.02	extra	0.0298	-2.32635	-1.88374	-0.442607	100	93.3609	-6.6391	65.1048		0.0227501	0.00610532	extra	0.0287166	-2	-1.9	-0.1	100	98.5	-1.5	70
	0.01	0.03	added	0.04	-2.32635	-1.75069	-0.575662	100	91.3651	-8.63493	65.1048		0.0227501	0.00822394	added	0.0309741	-2	-1.86667	-0.133333	100	98	-2	70
	0.01	0.03	extra	0.0397	-2.32635	-1.75418	-0.57217	100	91.4175	-8.58255	65.1048		0.0227501	0.0084154	extra	0.0309741	-2	-1.86667	-0.133333	100	98	-2	70
	0.01	0.04	added	0.05	-2.32635	-1.64485	-0.681494	100	89.7776	-10.2224	65.1048		0.0227501	0.0106264	added	0.0333765	-2	-1.83333	-0.166667	100	97.5	-2.5	70
	0.01	0.04	extra	0.0496	-2.32635	-1.64874	-0.677603	100	89.8359	-10.1641	65.1048		0.0227501	0.0108738	extra	0.0333765	-2	-1.83333	-0.166667	100	97.5	-2.5	70
	0.01	0.05	added	0.06	-2.32635	-1.55477	-0.771574	100	88.4264	-11.5736	65.1048		0.0227501	0.0131802	added	0.0359303	-2	-1.8	-0.2	100	97	-3	70
	0.01	0.05	extra	0.0595	-2.32635	-1.55898	-0.767363	100	88.4896	-11.5104	65.1048		0.0227501	0.013487	extra	0.0359303	-2	-1.8	-0.2	100	97	-3	70
	0.01	0.06	added	0.07	-2.32635	-1.47579	-0.850557	100	87.2416	-12.7584	65.1048		0.0227501	0.0158919	added	0.038642	-2	-1.76667	-0.233333	100	96.5	-3.5	70
	0.01	0.06	extra	0.0694	-2.32635	-1.48027	-0.846073	100	87.3089	-12.6911	65.1048		0.0227501	0.0162619	extra	0.038642	-2	-1.76667	-0.233333	100	96.5	-3.5	70
	0.01	0.07	added	0.08	-2.32635	-1.40507	-0.921276	100	86.1809	-13.8191	65.1048		0.0227501	0.0187681	added	0.0415182	-2	-1.73333	-0.266667	100	96	-4	70
	0.01	0.07	extra	0.0793	-2.32635	-1.4098	-0.916552	100	86.2517	-13.7483	65.1048		0.0227501	0.019205	extra	0.0415182	-2	-1.73333	-0.266667	100	96	-4	70
	0.01	0.08	added	0.09	-2.32635	-1.34076	-0.985593	100	85.2161	-14.7839	65.1048		0.0227501	0.0218153	added	0.0445655	-2	-1.7	-0.3	100	95.5	-4.5	70
	0.01	0.08	extra	0.0892	-2.32635	-1.3457	-0.98065	100	85.2902	-14.7098	65.1048		0.0227501	0.0223232	extra	0.0445655	-2	-1.7	-0.3	100	95.5	-4.5	70
	0.01	0.09	added	0.1	-2.32635	-1.28155	-1.0448	100	84.3281	-15.6719	65.1048		0.0227501	0.0250402	added	0.0477904	-2	-1.66667	-0.333333	100	95	-5	70
	0.01	0.09	extra	0.0991	-2.32635	-1.2867	-1.03965	100	84.4052	-15.5948	65.1048		0.0227501	0.0256232	extra	0.0477904	-2	-1.66667	-0.333333	100	95	-5	70
	0.01	0.1	added	0.11	-2.32635	-1.22653	-1.09982	100	83.5027	-16.4973	65.1048		0.0227501	0.0284493	added	0.0511995	-2	-1.63333	-0.366667	100	94.5	-5.5	70
	0.01	0.1	extra	0.109	-2.32635	-1.23186	-1.09448	100	83.5827	-16.4173	65.1048		0.0227501	0.0291116	extra	0.0511995	-2	-1.63333	-0.366667	100	94.5	-5.5	70
	0.02	0.005	added	0.025	-2.05375	-1.95996	-0.0937849	100	98.5932	-1.40677	69.1938		0.0227501	0.0320492	added	0.0547993	-2	-1.6	-0.4	100	94	-6	70
	0.02	0.005	extra	0.0249	-2.05375	-1.96168	-0.092071	100	98.6189	-1.38107	69.1938		0.0227501	0.0327953	extra	0.0547993	-2	-1.6	-0.4	100	94	-6	70
	0.02	0.01	added	0.03	-2.05375	-1.88079	-0.172955	100	97.4057	-2.59433	69.1938		0.0227501	0.0358462	added	0.0585963	-2	-1.56667	-0.433333	100	93.5	-6.5	70
	0.02	0.01	extra	0.0298	-2.05375	-1.88374	-0.170008	100	97.4499	-2.55012	69.1938		0.0227501	0.0366807	extra	0.0585963	-2	-1.56667	-0.433333	100	93.5	-6.5	70
	0.02	0.02	added	0.04	-2.05375	-1.75069	-0.303063	100	95.4541	-4.54594	69.1938		0.0227501	0.0398467	added	0.0625969	-2	-1.53333	-0.466667	100	93	-7	70
	0.02	0.02	extra	0.0396	-2.05375	-1.75535	-0.298402	100	95.524	-4.47603	69.1938		0.0227501	0.0407744	extra	0.0625969	-2	-1.53333	-0.466667	100	93	-7	70
	0.02	0.03	added	0.05	-2.05375	-1.64485	-0.408895	100	93.8666	-6.13343	69.1938		0.0227501	0.0440571	added	0.0668072	-2	-1.5	-0.5	100	92.5	-7.5	70
	0.02	0.03	extra	0.0494	-2.05375	-1.6507	-0.40305	100	93.9543	-6.04574	69.1938		0.0227501	0.0450827	extra	0.0668072	-2	-1.5	-0.5	100	92.5	-7.5	70
	0.02	0.04	added	0.06	-2.05375	-1.55477	-0.498975	100	92.5154	-7.48463	69.1938		0.0477572	0.00340723	added	0.0511644	-1.667	-1.63367	-0.0333333	100	99.5	-0.5	74.995
	0.02	0.04	extra	0.0592	-2.05375	-1.56152	-0.492224	100	92.6166	-7.38336	69.1938		0.0477572	0.00357811	extra	0.0511644	-1.667	-1.63367	-0.0333333	100	99.5	-0.5	74.995
	0.02	0.05	added	0.07	-2.05375	-1.47579	-0.577958	100	91.3306	-8.66937	69.1938		0.0477572	0.00700513	added	0.0547623	-1.667	-1.60033	-0.0666667	100	99	-1	74.995
	0.02	0.05	extra	0.069	-2.05375	-1.48328	-0.570469	100	91.443	-8.55703	69.1938		0.0477572	0.00735645	extra	0.0547623	-1.667	-1.60033	-0.0666667	100	99	-1	74.995
	0.02	0.06	added	0.08	-2.05375	-1.40507	-0.648677	100	90.2698	-9.73016	69.1938		0.0477572	0.0108001	added	0.0585573	-1.667	-1.567	-0.1	100	98.5	-1.5	74.995
	0.02	0.06	extra	0.0788	-2.05375	-1.41319	-0.640559	100	90.3916	-9.60839	69.1938		0.0477572	0.0113418	extra	0.0585573	-1.667	-1.567	-0.1	100	98.5	-1.5	74.995
	0.02	0.07	added	0.09	-2.05375	-1.34076	-0.712994	100	89.3051	-10.6949	69.1938		0.0477572	0.0147986	added	0.0625558	-1.667	-1.53367	-0.133333	100	98	-2	74.995
	0.02	0.07	extra	0.0886	-2.05375	-1.34943	-0.704322	100	89.4352	-10.5648	69.1938		0.0477572	0.0155408	extra	0.0625558	-1.667	-1.53367	-0.133333	100	98	-2	74.995
	0.02	0.08	added	0.1	-2.05375	-1.28155	-0.772197	100	88.417	-11.583	69.1938		0.0477572	0.0190068	added	0.066764	-1.667	-1.50033	-0.166667	100	97.5	-2.5	74.995
	0.02	0.08	extra	0.0984	-2.05375	-1.29072	-0.763027	100	88.5546	-11.4454	69.1938		0.0477572	0.0199601	extra	0.066764	-1.667	-1.50033	-0.166667	100	97.5	-2.5	74.995
	0.02	0.09	added	0.11	-2.05375	-1.22653	-0.827221	100	87.5917	-12.4083	69.1938		0.0477572	0.0234308	added	0.071188	-1.667	-1.467	-0.2	100	97	-3	74.995
	0.02	0.09	extra	0.1082	-2.05375	-1.23616	-0.817591	100	87.7361	-12.2639	69.1938		0.0477572	0.0246059	extra	0.071188	-1.667	-1.467	-0.2	100	97	-3	74.995
	0.02	0.1	added	0.12	-2.05375	-1.17499	-0.878762	100	86.8186	-13.1814	69.1938		0.0477572	0.0280765	added	0.0758337	-1.667	-1.43367	-0.233333	100	96.5	-3.5	74.995
	0.02	0.1	extra	0.118	-2.05375	-1.18504	-0.868705	100	86.9694	-13.0306	69.1938		0.0477572	0.0294846	extra	0.0758337	-1.667	-1.43367	-0.233333	100	96.5	-3.5	74.995
	0.03	0.005	added	0.035	-1.88079	-1.81191	-0.0688829	100	98.9668	-1.03324	71.7881		0.0477572	0.0329496	added	0.0807068	-1.667	-1.40033	-0.266667	100	96	-4	74.995
	0.03	0.005	extra	0.03485	-1.88079	-1.81386	-0.0669383	100	98.9959	-1.00407	71.7881		0.0477572	0.0346021	extra	0.0807068	-1.667	-1.40033	-0.266667	100	96	-4	74.995
	0.03	0.01	added	0.04	-1.88079	-1.75069	-0.130108	100	98.0484	-1.95161	71.7881		0.0477572	0.0380555	added	0.0858127	-1.667	-1.367	-0.3	100	95.5	-4.5	74.995
	0.03	0.01	extra	0.0397	-1.88079	-1.75418	-0.126616	100	98.1008	-1.89923	71.7881		0.0477572	0.039964	extra	0.0858127	-1.667	-1.367	-0.3	100	95.5	-4.5	74.995
	0.03	0.02	added	0.05	-1.88079	-1.64485	-0.23594	100	96.4609	-3.5391	71.7881		0.0477572	0.0433994	added	0.0911566	-1.667	-1.33367	-0.333333	100	95	-5	74.995
	0.03	0.02	extra	0.0494	-1.88079	-1.6507	-0.230094	100	96.5486	-3.45142	71.7881		0.0477572	0.0455759	extra	0.0911566	-1.667	-1.33367	-0.333333	100	95	-5	74.995
	0.03	0.03	added	0.06	-1.88079	-1.55477	-0.32602	100	95.1097	-4.8903	71.7881		0.0477572	0.0489862	added	0.0967434	-1.667	-1.30033	-0.366667	100	94.5	-5.5	74.995
	0.03	0.03	extra	0.0591	-1.88079	-1.56237	-0.31842	100	95.2237	-4.7763	71.7881		0.0477572	0.0514429	extra	0.0967434	-1.667	-1.30033	-0.366667	100	94.5	-5.5	74.995
	0.03	0.04	added	0.07	-1.88079	-1.47579	-0.405003	100	93.925	-6.07504	71.7881		0.0477572	0.0548204	added	0.102578	-1.667	-1.267	-0.4	100	94	-6	74.995
	0.03	0.04	extra	0.0688	-1.88079	-1.48479	-0.396006	100	94.0599	-5.94008	71.7881		0.0477572	0.0575698	extra	0.102578	-1.667	-1.267	-0.4	100	94	-6	74.995
	0.03	0.05	added	0.08	-1.88079	-1.40507	-0.475722	100	92.8642	-7.13583	71.7881		0.0477572	0.0609064	added	0.108664	-1.667	-1.23367	-0.433333	100	93.5	-6.5	74.995
	0.03	0.05	extra	0.0785	-1.88079	-1.41523	-0.46556	100	93.0166	-6.9834	71.7881		0.0477572	0.063961	extra	0.108664	-1.667	-1.23367	-0.433333	100	93.5	-6.5	74.995
	0.03	0.06	added	0.09	-1.88079	-1.34076	-0.540039	100	91.8994	-8.10058	71.7881		0.0477572	0.0672478	added	0.115005	-1.667	-1.20033	-0.466667	100	93	-7	74.995
	0.03	0.06	extra	0.0882	-1.88079	-1.35192	-0.528871	100	92.0669	-7.93306	71.7881		0.0477572	0.0706204	extra	0.115005	-1.667	-1.20033	-0.466667	100	93	-7	74.995
	0.03	0.07	added	0.1	-1.88079	-1.28155	-0.599242	100	91.0114	-8.98863	71.7881		0.0477572	0.073848	added	0.121605	-1.667	-1.167	-0.5	100	92.5	-7.5	74.995
	0.03	0.07	extra	0.0979	-1.88079	-1.29361	-0.587183	100	91.1923	-8.80775	71.7881		0.0477572	0.0775516	extra	0.121605	-1.667	-1.167	-0.5	100	92.5	-7.5	74.995
	0.03	0.08	added	0.11	-1.88079	-1.22653	-0.654265	100	90.186	-9.81398	71.7881		0.0499952	0.00353292	added	0.0535281	-1.6449	-1.61157	-0.0333333	100	99.5	-0.5	75.3265
	0.03	0.08	extra	0.1076	-1.88079	-1.23939	-0.641401	100	90.379	-9.62101	71.7881		0.0499952	0.00371884	extra	0.0535281	-1.6449	-1.61157	-0.0333333	100	99.5	-0.5	75.3265
	0.03	0.09	added	0.12	-1.88079	-1.17499	-0.705807	100	89.4129	-10.5871	71.7881		0.0499952	0.00726079	added	0.057256	-1.6449	-1.57823	-0.0666667	100	99	-1	75.3265
	0.03	0.09	extra	0.1173	-1.88079	-1.18859	-0.692201	100	89.617	-10.383	71.7881		0.0499952	0.0076429	extra	0.057256	-1.6449	-1.57823	-0.0666667	100	99	-1	75.3265
	0.03	0.1	added	0.13	-1.88079	-1.12639	-0.754402	100	88.684	-11.316	71.7881		0.0499952	0.01119	added	0.0611852	-1.6449	-1.5449	-0.1	100	98.5	-1.5	75.3265
	0.03	0.1	extra	0.127	-1.88079	-1.14069	-0.740106	100	88.8984	-11.1016	71.7881		0.0499952	0.0117789	extra	0.0611852	-1.6449	-1.5449	-0.1	100	98.5	-1.5	75.3265
	0.04	0.005	added	0.045	-1.75069	-1.6954	-0.0552884	100	99.1707	-0.829325	73.7397		0.0499952	0.0153269	added	0.0653221	-1.6449	-1.51157	-0.133333	100	98	-2	75.3265
	0.04	0.005	extra	0.0448	-1.75069	-1.69751	-0.0531746	100	99.2024	-0.797619	73.7397		0.0499952	0.0161334	extra	0.0653221	-1.6449	-1.51157	-0.133333	100	98	-2	75.3265
	0.04	0.01	added	0.05	-1.75069	-1.64485	-0.105832	100	98.4125	-1.58749	73.7397		0.0499952	0.0196774	added	0.0696727	-1.6449	-1.47823	-0.166667	100	97.5	-2.5	75.3265
	0.04	0.01	extra	0.0496	-1.75069	-1.64874	-0.101942	100	98.4709	-1.52912	73.7397		0.0499952	0.020713	extra	0.0696727	-1.6449	-1.47823	-0.166667	100	97.5	-2.5	75.3265
	0.04	0.02	added	0.06	-1.75069	-1.55477	-0.195912	100	97.0613	-2.93869	73.7397		0.0499952	0.0242478	added	0.074243	-1.6449	-1.4449	-0.2	100	97	-3	75.3265
	0.04	0.02	extra	0.0592	-1.75069	-1.56152	-0.189161	100	97.1626	-2.83742	73.7397		0.0499952	0.0255238	extra	0.074243	-1.6449	-1.4449	-0.2	100	97	-3	75.3265
	0.04	0.03	added	0.07	-1.75069	-1.47579	-0.274895	100	95.8766	-4.12343	73.7397		0.0499952	0.0290436	added	0.0790388	-1.6449	-1.41157	-0.233333	100	96.5	-3.5	75.3265
	0.04	0.03	extra	0.0688	-1.75069	-1.48479	-0.265898	100	96.0115	-3.98847	73.7397		0.0499952	0.030572	extra	0.0790388	-1.6449	-1.41157	-0.233333	100	96.5	-3.5	75.3265
	0.04	0.04	added	0.08	-1.75069	-1.40507	-0.345615	100	94.8158	-5.18422	73.7397		0.0499952	0.0340704	added	0.0840656	-1.6449	-1.37823	-0.266667	100	96	-4	75.3265
	0.04	0.04	extra	0.0784	-1.75069	-1.41592	-0.33477	100	94.9785	-5.02155	73.7397		0.0499952	0.0358634	extra	0.0840656	-1.6449	-1.37823	-0.266667	100	96	-4	75.3265
	0.04	0.05	added	0.09	-1.75069	-1.34076	-0.409931	100	93.851	-6.14897	73.7397		0.0499952	0.0393335	added	0.0893288	-1.6449	-1.3449	-0.3	100	95.5	-4.5	75.3265
	0.04	0.05	extra	0.088	-1.75069	-1.35317	-0.397512	100	94.0373	-5.96268	73.7397		0.0499952	0.0414035	extra	0.0893288	-1.6449	-1.3449	-0.3	100	95.5	-4.5	75.3265
	0.04	0.06	added	0.1	-1.75069	-1.28155	-0.469135	100	92.963	-7.03702	73.7397		0.0499952	0.044838	added	0.0948332	-1.6449	-1.31157	-0.333333	100	95	-5	75.3265
	0.04	0.06	extra	0.0976	-1.75069	-1.29535	-0.455337	100	93.1699	-6.83006	73.7397		0.0499952	0.0471976	extra	0.0948332	-1.6449	-1.31157	-0.333333	100	95	-5	75.3265
	0.04	0.07	added	0.11	-1.75069	-1.22653	-0.524158	100	92.1376	-7.86237	73.7397		0.0499952	0.0505884	added	0.100584	-1.6449	-1.27823	-0.366667	100	94.5	-5.5	75.3265
	0.04	0.07	extra	0.1072	-1.75069	-1.24156	-0.509129	100	92.3631	-7.63693	73.7397		0.0499952	0.0532506	extra	0.100584	-1.6449	-1.27823	-0.366667	100	94.5	-5.5	75.3265
	0.04	0.08	added	0.12	-1.75069	-1.17499	-0.575699	100	91.3645	-8.63549	73.7397		0.0499952	0.056589	added	0.106584	-1.6449	-1.2449	-0.4	100	94	-6	75.3265
	0.04	0.08	extra	0.1168	-1.75069	-1.19114	-0.55955	100	91.6068	-8.39324	73.7397		0.0499952	0.0595671	extra	0.106584	-1.6449	-1.2449	-0.4	100	94	-6	75.3265
	0.04	0.09	added	0.13	-1.75069	-1.12639	-0.624295	100	90.6356	-9.36442	73.7397		0.0499952	0.0628439	added	0.112839	-1.6449	-1.21157	-0.433333	100	93.5	-6.5	75.3265
	0.04	0.09	extra	0.1264	-1.75069	-1.14357	-0.607111	100	90.8933	-9.10667	73.7397		0.0499952	0.0661512	extra	0.112839	-1.6449	-1.21157	-0.433333	100	93.5	-6.5	75.3265
	0.04	0.1	added	0.14	-1.75069	-1.08032	-0.670367	100	89.9445	-10.0555	73.7397		0.0499952	0.0693566	added	0.119352	-1.6449	-1.17823	-0.466667	100	93	-7	75.3265
	0.04	0.1	extra	0.136	-1.75069	-1.09847	-0.652218	100	90.2167	-9.78326	73.7397		0.0499952	0.0730066	extra	0.119352	-1.6449	-1.17823	-0.466667	100	93	-7	75.3265
	0.05	0.005	added	0.055	-1.64485	-1.59819	-0.0466605	100	99.3001	-0.699907	75.3272		0.0499952	0.0761301	added	0.126125	-1.6449	-1.1449	-0.5	100	92.5	-7.5	75.3265
	0.05	0.005	extra	0.05475	-1.64485	-1.60044	-0.0444091	100	99.3339	-0.666136	75.3272		0.0499952	0.0801365	extra	0.126125	-1.6449	-1.1449	-0.5	100	92.5	-7.5	75.3265
	0.05	0.01	added	0.06	-1.64485	-1.55477	-0.09008	100	98.6488	-1.3512	75.3272		0.0912167	0.00558951	added	0.0968062	-1.3333	-1.29997	-0.0333333	100	99.5	-0.5	80.0005
	0.05	0.01	extra	0.0595	-1.64485	-1.55898	-0.0858689	100	98.712	-1.28803	75.3272		0.0912167	0.00615054	extra	0.0968062	-1.3333	-1.29997	-0.0333333	100	99.5	-0.5	80.0005
	0.05	0.02	added	0.07	-1.64485	-1.47579	-0.169063	100	97.4641	-2.53594	75.3272		0.0912167	0.0114265	added	0.102643	-1.3333	-1.26663	-0.0666667	100	99	-1	80.0005
	0.05	0.02	extra	0.069	-1.64485	-1.48328	-0.161573	100	97.5764	-2.4236	75.3272		0.0912167	0.0125734	extra	0.102643	-1.3333	-1.26663	-0.0666667	100	99	-1	80.0005
	0.05	0.03	added	0.08	-1.64485	-1.40507	-0.239782	100	96.4033	-3.59673	75.3272		0.0912167	0.0175152	added	0.108732	-1.3333	-1.2333	-0.1	100	98.5	-1.5	80.0005
	0.05	0.03	extra	0.0785	-1.64485	-1.41523	-0.22962	100	96.5557	-3.4443	75.3272		0.0912167	0.0192733	extra	0.108732	-1.3333	-1.2333	-0.1	100	98.5	-1.5	80.0005
	0.05	0.04	added	0.09	-1.64485	-1.34076	-0.304099	100	95.4385	-4.56148	75.3272		0.0912167	0.0238595	added	0.115076	-1.3333	-1.19997	-0.133333	100	98	-2	80.0005
	0.05	0.04	extra	0.088	-1.64485	-1.35317	-0.291679	100	95.6248	-4.37519	75.3272		0.0912167	0.0262543	extra	0.115076	-1.3333	-1.19997	-0.133333	100	98	-2	80.0005
	0.05	0.05	added	0.1	-1.64485	-1.28155	-0.363302	100	94.5505	-5.44953	75.3272		0.0912167	0.0304626	added	0.121679	-1.3333	-1.16663	-0.166667	100	97.5	-2.5	80.0005
	0.05	0.05	extra	0.0975	-1.64485	-1.29593	-0.348925	100	94.7661	-5.23387	75.3272		0.0912167	0.0335201	extra	0.121679	-1.3333	-1.16663	-0.166667	100	97.5	-2.5	80.0005
	0.05	0.06	added	0.11	-1.64485	-1.22653	-0.418326	100	93.7251	-6.27488	75.3272		0.0912167	0.0373275	added	0.128544	-1.3333	-1.1333	-0.2	100	97	-3	80.0005
	0.05	0.06	extra	0.107	-1.64485	-1.24264	-0.402212	100	93.9668	-6.03318	75.3272		0.0912167	0.0410741	extra	0.128544	-1.3333	-1.1333	-0.2	100	97	-3	80.0005
	0.05	0.07	added	0.12	-1.64485	-1.17499	-0.469867	100	92.952	-7.048	75.3272		0.0912167	0.0444566	added	0.135673	-1.3333	-1.09997	-0.233333	100	96.5	-3.5	80.0005
	0.05	0.07	extra	0.1165	-1.64485	-1.19267	-0.452187	100	93.2172	-6.78281	75.3272		0.0912167	0.0489189	extra	0.135673	-1.3333	-1.09997	-0.233333	100	96.5	-3.5	80.0005
	0.05	0.08	added	0.13	-1.64485	-1.12639	-0.518462	100	92.2231	-7.77694	75.3272		0.0912167	0.051852	added	0.143069	-1.3333	-1.06663	-0.266667	100	96	-4	80.0005
	0.05	0.08	extra	0.126	-1.64485	-1.14551	-0.499349	100	92.5098	-7.49023	75.3272		0.0912167	0.0570565	extra	0.143069	-1.3333	-1.06663	-0.266667	100	96	-4	80.0005
	0.05	0.09	added	0.14	-1.64485	-1.08032	-0.564534	100	91.532	-8.46801	75.3272		0.0912167	0.0595151	added	0.150732	-1.3333	-1.0333	-0.3	100	95.5	-4.5	80.0005
	0.05	0.09	extra	0.1355	-1.64485	-1.10076	-0.544091	100	91.8386	-8.16137	75.3272		0.0912167	0.0654887	extra	0.150732	-1.3333	-1.0333	-0.3	100	95.5	-4.5	80.0005
	0.05	0.1	added	0.15	-1.64485	-1.03643	-0.60842	100	90.8737	-9.1263	75.3272		0.0912167	0.0674466	added	0.158663	-1.3333	-0.999967	-0.333333	100	95	-5	80.0005
	0.05	0.1	extra	0.145	-1.64485	-1.05812	-0.586732	100	91.199	-8.80098	75.3272		0.0912167	0.0742164	extra	0.158663	-1.3333	-0.999967	-0.333333	100	95	-5	80.0005
	0.06	0.005	added	0.065	-1.55477	-1.5141	-0.0406717	100	99.3899	-0.610076	76.6784		0.0912167	0.075647	added	0.166864	-1.3333	-0.966633	-0.366667	100	94.5	-5.5	80.0005
	0.06	0.005	extra	0.0647	-1.55477	-1.51647	-0.0383014	100	99.4255	-0.574521	76.6784		0.0912167	0.0832399	extra	0.166864	-1.3333	-0.966633	-0.366667	100	94.5	-5.5	80.0005
	0.06	0.01	added	0.07	-1.55477	-1.47579	-0.0789826	100	98.8153	-1.18474	76.6784		0.0912167	0.0841159	added	0.175333	-1.3333	-0.9333	-0.4	100	94	-6	80.0005
	0.06	0.01	extra	0.0694	-1.55477	-1.48027	-0.0744991	100	98.8825	-1.11749	76.6784		0.0912167	0.0925588	extra	0.175333	-1.3333	-0.9333	-0.4	100	94	-6	80.0005
	0.06	0.02	added	0.08	-1.55477	-1.40507	-0.149702	100	97.7545	-2.24553	76.6784		0.0912167	0.0928523	added	0.184069	-1.3333	-0.899967	-0.433333	100	93.5	-6.5	80.0005
	0.06	0.02	extra	0.0788	-1.55477	-1.41319	-0.141584	100	97.8762	-2.12376	76.6784		0.0912167	0.102172	extra	0.184069	-1.3333	-0.899967	-0.433333	100	93.5	-6.5	80.0005
	0.06	0.03	added	0.09	-1.55477	-1.34076	-0.214019	100	96.7897	-3.21028	76.6784		0.0912167	0.101855	added	0.193071	-1.3333	-0.866633	-0.466667	100	93	-7	80.0005
	0.06	0.03	extra	0.0882	-1.55477	-1.35192	-0.202851	100	96.9572	-3.04276	76.6784		0.0912167	0.112078	extra	0.193071	-1.3333	-0.866633	-0.466667	100	93	-7	80.0005
	0.06	0.04	added	0.1	-1.55477	-1.28155	-0.273222	100	95.9017	-4.09833	76.6784		0.0912167	0.111121	added	0.202338	-1.3333	-0.8333	-0.5	100	92.5	-7.5	80.0005
	0.06	0.04	extra	0.0976	-1.55477	-1.29535	-0.259425	100	96.1086	-3.89137	76.6784		0.0912167	0.122275	extra	0.202338	-1.3333	-0.8333	-0.5	100	92.5	-7.5	80.0005
	0.06	0.05	added	0.11	-1.55477	-1.22653	-0.328245	100	95.0763	-4.92368	76.6784		0.158655	0.0166687	added	0.175324	-1	-0.933333	-0.0666667	100	99	-1	85
	0.06	0.05	extra	0.107	-1.55477	-1.24264	-0.312132	100	95.318	-4.68198	76.6784		0.158655	0.019812	extra	0.175324	-1	-0.933333	-0.0666667	100	99	-1	85
	0.06	0.06	added	0.12	-1.55477	-1.17499	-0.379787	100	94.3032	-5.6968	76.6784		0.158655	0.0254049	added	0.18406	-1	-0.9	-0.1	100	98.5	-1.5	85
	0.06	0.06	extra	0.1164	-1.55477	-1.19318	-0.361596	100	94.5761	-5.42395	76.6784		0.158655	0.0301956	extra	0.18406	-1	-0.9	-0.1	100	98.5	-1.5	85
	0.06	0.07	added	0.13	-1.55477	-1.12639	-0.428382	100	93.5743	-6.42574	76.6784		0.158655	0.0344071	added	0.193062	-1	-0.866667	-0.133333	100	98	-2	85
	0.06	0.07	extra	0.1258	-1.55477	-1.14647	-0.408302	100	93.8755	-6.12453	76.6784		0.158655	0.0408953	extra	0.193062	-1	-0.866667	-0.133333	100	98	-2	85
	0.06	0.08	added	0.14	-1.55477	-1.08032	-0.474454	100	92.8832	-7.11681	76.6784		0.158655	0.0436731	added	0.202328	-1	-0.833333	-0.166667	100	97.5	-2.5	85
	0.06	0.08	extra	0.1352	-1.55477	-1.10214	-0.452632	100	93.2105	-6.78948	76.6784		0.158655	0.0519087	extra	0.202328	-1	-0.833333	-0.166667	100	97.5	-2.5	85
	0.06	0.09	added	0.15	-1.55477	-1.03643	-0.51834	100	92.2249	-7.7751	76.6784		0.158655	0.0532001	added	0.211855	-1	-0.8	-0.2	100	97	-3	85
	0.06	0.09	extra	0.1446	-1.55477	-1.05988	-0.494895	100	92.5766	-7.42343	76.6784		0.158655	0.0632323	extra	0.211855	-1	-0.8	-0.2	100	97	-3	85
	0.06	0.1	added	0.16	-1.55477	-0.994458	-0.560316	100	91.5953	-8.40474	76.6784		0.158655	0.0629846	added	0.22164	-1	-0.766667	-0.233333	100	96.5	-3.5	85
	0.06	0.1	extra	0.154	-1.55477	-1.01943	-0.535346	100	91.9698	-8.03019	76.6784		0.158655	0.0748618	extra	0.22164	-1	-0.766667	-0.233333	100	96.5	-3.5	85
	0.07	0.005	added	0.075	-1.47579	-1.43953	-0.0362596	100	99.4561	-0.543893	77.8631		0.158655	0.0730223	added	0.231678	-1	-0.733333	-0.266667	100	96	-4	85
	0.07	0.005	extra	0.07465	-1.47579	-1.44201	-0.0337826	100	99.4933	-0.506739	77.8631		0.158655	0.0867924	extra	0.231678	-1	-0.733333	-0.266667	100	96	-4	85
	0.07	0.01	added	0.08	-1.47579	-1.40507	-0.0707195	100	98.9392	-1.06079	77.8631		0.158655	0.0833084	added	0.241964	-1	-0.7	-0.3	100	95.5	-4.5	85
	0.07	0.01	extra	0.0793	-1.47579	-1.4098	-0.0659953	100	99.0101	-0.989929	77.8631		0.158655	0.0990181	extra	0.241964	-1	-0.7	-0.3	100	95.5	-4.5	85
	0.07	0.02	added	0.09	-1.47579	-1.34076	-0.135036	100	97.9745	-2.02554	77.8631		0.158655	0.0938373	added	0.252493	-1	-0.666667	-0.333333	100	95	-5	85
	0.07	0.02	extra	0.0886	-1.47579	-1.34943	-0.126364	100	98.1045	-1.89547	77.8631		0.158655	0.111533	extra	0.252493	-1	-0.666667	-0.333333	100	95	-5	85
	0.07	0.03	added	0.1	-1.47579	-1.28155	-0.194239	100	97.0864	-2.91359	77.8631		0.158655	0.104603	added	0.263258	-1	-0.633333	-0.366667	100	94.5	-5.5	85
	0.07	0.03	extra	0.0979	-1.47579	-1.29361	-0.182181	100	97.2673	-2.73271	77.8631		0.158655	0.124328	extra	0.263258	-1	-0.633333	-0.366667	100	94.5	-5.5	85
	0.07	0.04	added	0.11	-1.47579	-1.22653	-0.249263	100	96.2611	-3.73894	77.8631		0.158655	0.115598	added	0.274253	-1	-0.6	-0.4	100	94	-6	85
	0.07	0.04	extra	0.1072	-1.47579	-1.24156	-0.234234	100	96.4865	-3.51351	77.8631		0.158655	0.137397	extra	0.274253	-1	-0.6	-0.4	100	94	-6	85
	0.07	0.05	added	0.12	-1.47579	-1.17499	-0.300804	100	95.4879	-4.51206	77.8631		0.158655	0.126815	added	0.28547	-1	-0.566667	-0.433333	100	93.5	-6.5	85
	0.07	0.05	extra	0.1165	-1.47579	-1.19267	-0.283125	100	95.7531	-4.24687	77.8631		0.158655	0.150729	extra	0.28547	-1	-0.566667	-0.433333	100	93.5	-6.5	85
	0.07	0.06	added	0.13	-1.47579	-1.12639	-0.3494	100	94.759	-5.241	77.8631		0.158655	0.138246	added	0.296901	-1	-0.533333	-0.466667	100	93	-7	85
	0.07	0.06	extra	0.1258	-1.47579	-1.14647	-0.329319	100	95.0602	-4.93979	77.8631		0.158655	0.164316	extra	0.296901	-1	-0.533333	-0.466667	100	93	-7	85
	0.07	0.07	added	0.14	-1.47579	-1.08032	-0.395472	100	94.0679	-5.93208	77.8631		0.158655	0.149882	added	0.308538	-1	-0.5	-0.5	100	92.5	-7.5	85
	0.07	0.07	extra	0.1351	-1.47579	-1.1026	-0.373189	100	94.4022	-5.59783	77.8631		0.158655	0.178146	extra	0.308538	-1	-0.5	-0.5	100	92.5	-7.5	85
	0.07	0.08	added	0.15	-1.47579	-1.03643	-0.439358	100	93.4096	-6.59036	77.8631
	0.07	0.08	extra	0.1444	-1.47579	-1.06076	-0.415033	100	93.7745	-6.2255	77.8631
	0.07	0.09	added	0.16	-1.47579	-0.994458	-0.481333	100	92.78	-7.22	77.8631
	0.07	0.09	extra	0.1537	-1.47579	-1.02069	-0.455098	100	93.1735	-6.82647	77.8631
	0.07	0.1	added	0.17	-1.47579	-0.954165	-0.521626	100	92.1756	-7.82439	77.8631
	0.07	0.1	extra	0.163	-1.47579	-0.982203	-0.493588	100	92.5962	-7.40382	77.8631
	0.08	0.005	extra	0.0846	-1.40507	-1.37478	-0.0302927	100	99.5456	-0.45439	78.9239
	0.08	0.01	added	0.09	-1.40507	-1.34076	-0.0643165	100	99.0353	-0.964748	78.9239
	0.08	0.01	extra	0.0892	-1.40507	-1.3457	-0.0593738	100	99.1094	-0.890607	78.9239
	0.08	0.02	added	0.1	-1.40507	-1.28155	-0.12352	100	98.1472	-1.8528	78.9239
	0.08	0.02	extra	0.0984	-1.40507	-1.29072	-0.114349	100	98.2848	-1.71524	78.9239
	0.08	0.03	added	0.11	-1.40507	-1.22653	-0.178543	100	97.3218	-2.67815	78.9239
	0.08	0.03	extra	0.1076	-1.40507	-1.23939	-0.165679	100	97.5148	-2.48518	78.9239
	0.08	0.04	added	0.12	-1.40507	-1.17499	-0.230085	100	96.5487	-3.45127	78.9239
	0.08	0.04	extra	0.1168	-1.40507	-1.19114	-0.213935	100	96.791	-3.20903	78.9239
	0.08	0.05	added	0.13	-1.40507	-1.12639	-0.27868	100	95.8198	-4.18021	78.9239
	0.08	0.05	extra	0.126	-1.40507	-1.14551	-0.259566	100	96.1065	-3.8935	78.9239
	0.08	0.06	added	0.14	-1.40507	-1.08032	-0.324752	100	95.1287	-4.87128	78.9239
	0.08	0.06	extra	0.1352	-1.40507	-1.10214	-0.30293	100	95.4561	-4.54395	78.9239
	0.08	0.07	added	0.15	-1.40507	-1.03643	-0.368638	100	94.4704	-5.52957	78.9239
	0.08	0.07	extra	0.1444	-1.40507	-1.06076	-0.344314	100	94.8353	-5.16471	78.9239
	0.08	0.08	added	0.16	-1.40507	-0.994458	-0.410614	100	93.8408	-6.15921	78.9239
	0.08	0.08	extra	0.1536	-1.40507	-1.02111	-0.383957	100	94.2407	-5.75935	78.9239
	0.08	0.09	added	0.17	-1.40507	-0.954165	-0.450906	100	93.2364	-6.76359	78.9239
	0.08	0.09	extra	0.1628	-1.40507	-0.983015	-0.422056	100	93.6692	-6.33085	78.9239
	0.08	0.1	added	0.18	-1.40507	-0.915365	-0.489706	100	92.6544	-7.3456	78.9239
	0.08	0.1	extra	0.172	-1.40507	-0.946291	-0.45878	100	93.1183	-6.8817	78.9239
	0.09	0.005	extra	0.09455	-1.34076	-1.31325	-0.0275088	100	99.5874	-0.412632	79.8887
	0.09	0.01	added	0.1	-1.34076	-1.28155	-0.0592035	100	99.1119	-0.888052	79.8887
	0.09	0.01	extra	0.0991	-1.34076	-1.2867	-0.0540583	100	99.1891	-0.810874	79.8887
	0.09	0.02	added	0.11	-1.34076	-1.22653	-0.114227	100	98.2866	-1.7134	79.8887
	0.09	0.02	extra	0.1082	-1.34076	-1.23616	-0.104597	100	98.431	-1.56896	79.8887
	0.09	0.03	added	0.12	-1.34076	-1.17499	-0.165768	100	97.5135	-2.48652	79.8887
	0.09	0.03	extra	0.1173	-1.34076	-1.18859	-0.152162	100	97.7176	-2.28244	79.8887
	0.09	0.04	added	0.13	-1.34076	-1.12639	-0.214364	100	96.7845	-3.21546	79.8887
	0.09	0.04	extra	0.1264	-1.34076	-1.14357	-0.19718	100	97.0423	-2.9577	79.8887
	0.09	0.05	added	0.14	-1.34076	-1.08032	-0.260436	100	96.0935	-3.90654	79.8887
	0.09	0.05	extra	0.1355	-1.34076	-1.10076	-0.239992	100	96.4001	-3.59989	79.8887
	0.09	0.06	added	0.15	-1.34076	-1.03643	-0.304322	100	95.4352	-4.56482	79.8887
	0.09	0.06	extra	0.1446	-1.34076	-1.05988	-0.280877	100	95.7868	-4.21315	79.8887
	0.09	0.07	added	0.16	-1.34076	-0.994458	-0.346297	100	94.8055	-5.19446	79.8887
	0.09	0.07	extra	0.1537	-1.34076	-1.02069	-0.320062	100	95.1991	-4.80093	79.8887
	0.09	0.08	added	0.17	-1.34076	-0.954165	-0.38659	100	94.2012	-5.79885	79.8887
	0.09	0.08	extra	0.1628	-1.34076	-0.983015	-0.35774	100	94.6339	-5.3661	79.8887
	0.09	0.09	added	0.18	-1.34076	-0.915365	-0.42539	100	93.6192	-6.38085	79.8887
	0.09	0.09	extra	0.1719	-1.34076	-0.946684	-0.394071	100	94.0889	-5.91107	79.8887
	0.09	0.1	added	0.19	-1.34076	-0.877896	-0.462859	100	93.0571	-6.94288	79.8887
	0.09	0.1	extra	0.181	-1.34076	-0.911561	-0.429194	100	93.5621	-6.43791	79.8887
	0.1	0.005	extra	0.1045	-1.28155	-1.25632	-0.0252316	100	99.6215	-0.378475	80.7767
	0.1	0.01	added	0.11	-1.28155	-1.22653	-0.0550234	100	99.1746	-0.825352	80.7767
	0.1	0.01	extra	0.109	-1.28155	-1.23186	-0.0496879	100	99.2547	-0.745318	80.7767
	0.1	0.02	added	0.12	-1.28155	-1.17499	-0.106565	100	98.4015	-1.59847	80.7767
	0.1	0.02	extra	0.118	-1.28155	-1.18504	-0.0965074	100	98.5524	-1.44761	80.7767
	0.1	0.03	added	0.13	-1.28155	-1.12639	-0.15516	100	97.6726	-2.32741	80.7767
	0.1	0.03	extra	0.127	-1.28155	-1.14069	-0.140864	100	97.887	-2.11296	80.7767
	0.1	0.04	added	0.14	-1.28155	-1.08032	-0.201232	100	96.9815	-3.01848	80.7767
	0.1	0.04	extra	0.136	-1.28155	-1.09847	-0.183083	100	97.2538	-2.74625	80.7767
	0.1	0.05	added	0.15	-1.28155	-1.03643	-0.245118	100	96.3232	-3.67677	80.7767
	0.1	0.05	extra	0.145	-1.28155	-1.05812	-0.22343	100	96.6486	-3.35145	80.7767
	0.1	0.06	added	0.16	-1.28155	-0.994458	-0.287094	100	95.6936	-4.30641	80.7767
	0.1	0.06	extra	0.154	-1.28155	-1.01943	-0.262124	100	96.0681	-3.93186	80.7767
	0.1	0.07	added	0.17	-1.28155	-0.954165	-0.327386	100	95.0892	-4.91079	80.7767
	0.1	0.07	extra	0.163	-1.28155	-0.982203	-0.299349	100	95.5098	-4.49023	80.7767
	0.1	0.08	added	0.18	-1.28155	-0.915365	-0.366186	100	94.5072	-5.4928	80.7767
	0.1	0.08	extra	0.172	-1.28155	-0.946291	-0.33526	100	94.9711	-5.0289	80.7767
	0.1	0.09	added	0.19	-1.28155	-0.877896	-0.403655	100	93.9452	-6.05483	80.7767
	0.1	0.09	extra	0.181	-1.28155	-0.911561	-0.369991	100	94.4501	-5.54986	80.7767
	0.1	0.1	added	0.2	-1.28155	-0.841621	-0.43993	100	93.401	-6.59895	80.7767
	0.1	0.1	extra	0.19	-1.28155	-0.877896	-0.403655	100	93.9452	-6.05483	80.7767
