# Supplementary material for: Neurodevelopmental effects of methylmercury (MeHg): a review of epidemiological points of departure (PoDs), toxicological reference values (TRVs), and key uncertainties in human health risk assessment
Source: Arch Toxicol. 2026 Mar 10;100(6):2191–219. doi: 10.1007/s00204-026-04345-8 (PMC13221417; doi:10.1007/s00204-026-04345-8)
Supplement: Supplementary file 6 — Supplementary file6 (XLSX 18 kb) [file 204_2026_4345_MOESM6_ESM.xlsx]

## Sheet: Axelrad_2007 Table 3
Supplemental File S4B.1 Rescaled regression coefficients used for the the meta-analysis (adapted from Table 3 in Axelrad et al. 2007)
Archives of Toxicology Neurodevelopmental effects of methylmercury (MeHg): A review of epidemiological points of departure (PoDs), toxicological reference values (TRVs), and key uncertainties in human health risk assessment Blechinger, Scott R.1* (ORCID 0000-0002-4991-4597, Scopus ID 6506155596) Singh, Kavita2 (ORCID N/A, Scopus ID 58382466900) Afghan, Abdul1 (ORCID N/A, Scopus ID 58522410100) Sm…
	est_id	cohort	authyr	ageyr	n	domain	test	beta	se	v	order
	1	Faroe	Budtz-Jorgensen_2005	7	917	general intelligence	WISC-R FIQ (composite)	-0.124	0.057	0.003249	3
	2	Faroe	Budtz-Jorgensen_2005	7	917	visual-motor integration	Bender (copy errors)	-0.104	0.083	0.006889	4
	3	Faroe	Budtz-Jorgensen_2005	7	917	confrontational naming	BNT (no cues)	-0.26	0.086	0.007396	1
	4	Faroe	Budtz-Jorgensen_2005	7	917	verbal learning and memory	CVLT (short-term recall)	-0.169	0.093	0.008649	2
	5	New_Zealand	Crump_1998	6	237	general intelligence	WISC-R FIQ	-0.5	0.268	0.071824	7
	6	New_Zealand	Crump_1998	6	237	general intelligence	WISC-R PIQ	-0.51	0.31	0.0961	8
	7	New_Zealand	Crump_1998	6	237	general verbal skills	TOLD (spoken language)	-0.56	0.282	0.079524	6
	8	New_Zealand	Crump_1998	6	237	general development	MSCA (perceptual)	-0.8	0.315	0.099225	5
	9	Seychelles	Myers_2003	9	643	general intelligence	WISC-III FIQ	-0.17	0.13	0.0169	9
	10	Seychelles	Myers_2003	9	643	verbal learning and memory	CVLT (short-term recall)	0.19	0.144	0.020736	13
	11	Seychelles	Myers_2003	9	643	confrontational naming	BNT (total score)	-0.038	0.144	0.020736	11
	12	Seychelles	Myers_2003	9	643	visual memory	WRAML (design memory)	-0.109	0.15	0.0225	10
	13	Seychelles	Myers_2003	9	643	visual-motor integration	VMI	-0.013	0.15	0.0225	12

## Sheet: CI and PI calculations
Supplemental File S4B.2 Pooled regression coefficients from the the meta-analysis by Axelrad et al. (2007) and the 'rma.mv' function from {metafor}
Archives of Toxicology Neurodevelopmental effects of methylmercury (MeHg): A review of epidemiological points of departure (PoDs), toxicological reference values (TRVs), and key uncertainties in human health risk assessment Blechinger, Scott R.1* (ORCID 0000-0002-4991-4597, Scopus ID 6506155596) Singh, Kavita2 (ORCID N/A, Scopus ID 58382466900) Afghan, Abdul1 (ORCID N/A, Scopus ID 58522410100) Sm…
	Method/ Source	βpooled	SE	sestimate	scohort	sdomain	SDPI	z or t	df	critical value	% interval	CI for βpooled		PI for βpooled		Probability of adverse future study	Probability of beneficial future study
												lower	upper	lower	upper
	Axelrad et al. (2007) Table 5	-0.18	0.092	0	0.112	0.0648	0.158767	z	.	1.95996	0.95	-0.360317	0.000316687	-0.491178	0.131178	0.871547	0.128453
		-0.18	0.092	0	0.112	0.0648	0.158767	z	.	1.64485	0.9	-0.331327	-0.0286735	-0.441149	0.0811489	0.871547	0.128453
		-0.18	0.092	0	0.112	0.0648	0.158767	t	12	2.17881	0.95	-0.380451	0.0204508	-0.525924	0.165924	0.871547	0.128453
		-0.18	0.092	0	0.112	0.0648	0.158767	t	12	1.78229	0.9	-0.34397	-0.0160295	-0.462969	0.102969	0.871547	0.128453
	Model 1 from {metafor} Appendix S4A.A	-0.231036	0.152194	0	0.24814	2e-06	0.291095	z	.	1.95996	0.95	-0.529331	0.0672588	-0.801572	0.3395	0.786309	0.213691
		-0.231036	0.152194	0	0.24814	2e-06	0.291095	z	.	1.64485	0.9	-0.481373	0.0193009	-0.709845	0.247773	0.786309	0.213691
	Model 2 from {metafor} Appendix S4A.A	-0.231036	0.152194	0	0.24814	2e-06	0.291095	t	12	2.17881	0.95	-0.562638	0.100566	-0.865278	0.403206	0.786309	0.213691
		-0.231036	0.152194	0	0.24814	2e-06	0.291095	t	12	1.78229	0.9	-0.502289	0.0402175	-0.749852	0.28778	0.786309	0.213691
