# Supplementary material for: Neurodevelopmental effects of methylmercury (MeHg): a review of epidemiological points of departure (PoDs), toxicological reference values (TRVs), and key uncertainties in human health risk assessment
Source: Arch Toxicol. 2026 Mar 10;100(6):2191–219. doi: 10.1007/s00204-026-04345-8 (PMC13221417; doi:10.1007/s00204-026-04345-8)
Supplement: Supplementary file 7 — Supplementary file7 (XLSX 18 kb) [file 204_2026_4345_MOESM7_ESM.xlsx]

## Sheet: Supplemental File S5
Supplemental File S5. Pooled regression coefficients from the the meta-analysis by Kopylev & Segal (2025), with standardization and BMD estimates
Archives of Toxicology Neurodevelopmental effects of methylmercury (MeHg): A review of epidemiological points of departure (PoDs), toxicological reference values (TRVs), and key uncertainties in human health risk assessment Blechinger, Scott R.1* (ORCID 0000-0002-4991-4597, Scopus ID 6506155596) Singh, Kavita2 (ORCID N/A, Scopus ID 58382466900) Afghan, Abdul1 (ORCID N/A, Scopus ID 58522410100) Sm…
Data Reported from Kopylev & Segal 2025														Standardized Regression Coefficients									BMD Estimates
Publication	Sub-domain	Cohort (lowest to highest exposure, standardized to maternal hair THg)	Cohort N	Beta N	Cohort (lowest to highest exposure, standardized to maternal hair THg)	Cohort N	Beta N	beta	95%CI lower	95%CI upper	Units for outcome change	Units for exposure change	Location of Data	SD for outcome rescaling as SD units	Conversion of 1ug/L MB THg to 1ug/g MH THg	β IQ score	95%CI lower	95%CI upper	SE (calc.)	p-value (calculated unless indicated)	90%CI lower	90%CI upper	BMR	BMDL ug/g MH THg (BMR/ 90%CI lower)	BMD ug/g MH THg (BMR/ βDSDy)	BMDU ug/g MH THg (BMR/ 90%CI upper)
Kopylev & Segal 2025	BNT (no cues)	Tohoku coastal, Faroe 1	2	3	Tohoku coastal, Faroe 1	2	3	-0.016	-0.056	0.023	BNT score	incr. of 1ug/L MB "MeHg"	Figure 1 and text (p.3)	5	0.25	-0.192	-0.672	0.276	0.241837	0.42724	-0.589821	0.205821	-5.45	9.24008	28.3854	undefined
Kopylev & Segal 2025	BNT (cues)	Tohoku coastal, Faroe 1	2	3	Tohoku coastal, Faroe 1	2	3	-0.033	-0.074	0.007	BNT score	incr. of 1ug/L MB "MeHg"	Figure 1 and text (p.3)	5	0.25	-0.396	-0.888	0.084	0.247959	0.110257	-0.803893	0.0118929	-5.45	6.77951	13.7626	undefined
Kopylev & Segal 2025	Language/Verbal	MIREC, Project Viva, World Trade Center, PHIME Slov-Croat., PHIME Italy, MOCEH, Tohoku coastal, Nunavik	8	11	Tohoku coastal, Nunavik	2	3	-0.0085	-0.0167	-0.0003	IQ score	incr. of 1ug/L MB "MeHg"	Figure 2 and text (p.3)	1	0.25	-0.034	-0.0668	-0.0012	0.0167347	0.0421833	-0.0615286	-0.00647143	-5.45	88.5767	160.294	842.163
