# Supplementary material for: Neurodevelopmental effects of methylmercury (MeHg): a review of epidemiological points of departure (PoDs), toxicological reference values (TRVs), and key uncertainties in human health risk assessment
Source: Arch Toxicol. 2026 Mar 10;100(6):2191–219. doi: 10.1007/s00204-026-04345-8 (PMC13221417; doi:10.1007/s00204-026-04345-8)
Supplement: Supplementary file 9 — Supplementary file9 (XLSX 170 kb) [file 204_2026_4345_MOESM9_ESM.xlsx]

## Sheet: Incidence data
Supplemental File S6B.1 Incidence of abnormal nerological scores from the Iraq poisoning (Marsh et al. 1987)
Archives of Toxicology Neurodevelopmental effects of methylmercury (MeHg): A review of epidemiological points of departure (PoDs), toxicological reference values (TRVs), and key uncertainties in human health risk assessment Blechinger, Scott R.1* (ORCID 0000-0002-4991-4597, Scopus ID 6506155596) Singh, Kavita2 (ORCID N/A, Scopus ID 58382466900) Afghan, Abdul1 (ORCID N/A, Scopus ID 58522410100) Sm…
	Hair THg			Total (n)	Abnormal score ³4		Abnormal score ³5
	Category	Range (mg/g)	GM (mg/g)		Abnormal (n)	Abnormal (%)	Abnormal (n)	Abnormal (%)
	1	1 - 3	1.37	27	3	0.111111	0	0
	2	4 - 19	10	14	1	0.0714286	1	0.0714286
	3	20 - 79	52.53	13	4	0.307692	2	0.153846
	4	80 - 319	163.38	12	3	0.25	2	0.166667
	5	320 - 674	436.6	15	9	0.6	6	0.4
	Totals			81	20	1	11	1

## Sheet: Plot and summary statistics
Supplemental File S6B.2 Plot and summary statistics for abnormal nerological scores from the Iraq poisoning (Marsh et al. 1987)
	abnormal neurological score 4-11 or ³4										neurological scores												maternal hair THg
	scatter plot of neurological score vs peak maternal hair THg for 81 mother-child pairs										summary statistics (percentiles, mean, sd)												summary statistics (percentiles, mean, sd)
	(US EPA exposure categories with geometric mean hair THg concentrations shown as dotten grey)
											histogram												histogram

## Sheet: Marsh 1987 Table 1 data
Supplemental File S6B.3 Raw data on abnormal nerological scores and hair THg from the Iraq poisoning (Marsh et al. 1987)
	Data Extracted from Table 1 of Marsh et al. 1987 (same column order)										Derived Variables
Long variable names (e.g. from Table 1)	Mother- Infant No.	Mother Symptom - Paresthesia	Mother Symptom - Other	Mother Max Hair Hg, ppm	Child - Sex	Child Symptom - Walked, mo	Child Symptom - Talked, mo	Child Symptom - Mental	Child Symptom - Seizures	Child - Neurological Score	Maternal Hair THg - 5 Category Grouping - minimum (NAS 2001, Table 6-11)	Maternal Hair THg - 5 Category Grouping - maximum (NAS 2001, Table 6-11)	Maternal Hair THg - 5 Category Grouping - geometric mean (NAS 2001, Table 6-11; US EPA 1997, Table 6-3)	Late walking >18 months (1=Y, 0=N)	Late talking >24 months (1=Y, 0=N)	Abnormal neurological score ³4 (1=Y, 0=N)	Abnormal neurological score ³5 (1=Y, 0=N)
Short variable names (for input to Stata or R)	pair_id	mat_pares	mat_other	hg_mh	sex	walk_mo	talk_mo	mental_bin	seizure_bin	neuro_score	hg_mh_5cat _min	hg_mh_5cat _max	hg_mh_5cat _gm	walk_bin	talk_bin	neuro_bin_at4	neuro_bin_at5
	2	0	0	1	f	12	24	0	0	2	1	3	1.37	0	0	0	0
	3	0	0	1	m	.	.	0	0	2	1	3	1.37	.	.	0	0
	5	0	0	1	m	14	12	0	0	0	1	3	1.37	0	0	0	0
	6	0	0	1	m	18	18	0	0	0	1	3	1.37	0	0	0	0
	7	0	0	1	m	18	24	0	0	3	1	3	1.37	0	0	0	0
	9	0	0	1	m	13	26	1	0	4	1	3	1.37	0	1	1	0
	13	0	1	1	f	12	12	0	0	2	1	3	1.37	0	0	0	0
	14	0	0	1	f	18	26	0	0	2	1	3	1.37	0	1	0	0
	18	0	0	1	f	16	18	0	0	0	1	3	1.37	0	0	0	0
	19	0	0	1	m	12	12	0	0	0	1	3	1.37	0	0	0	0
	26	0	0	1	m	12	14	0	0	0	1	3	1.37	0	0	0	0
	31	0	0	1	m	11	12	0	0	1	1	3	1.37	0	0	0	0
	33	0	0	1	f	12	20	0	0	2	1	3	1.37	0	0	0	0
	39	0	0	1	f	.	.	0	0	4	1	3	1.37	.	.	1	0
	41	0	0	1	m	11	18	0	0	3	1	3	1.37	0	0	0	0
	69	0	0	1	m	18	20	0	0	4	1	3	1.37	0	0	1	0
	4	0	0	2	m	18	.	0	0	0	1	3	1.37	0	.	0	0
	8	0	0	2	f	13	18	0	0	0	1	3	1.37	0	0	0	0
	10	0	0	2	m	16	18	0	0	3	1	3	1.37	0	0	0	0
	11	0	0	2	m	12	24	0	0	3	1	3	1.37	0	0	0	0
	12	0	0	2	m	18	18	0	0	3	1	3	1.37	0	0	0	0
	16	0	0	2	f	18	18	0	0	2	1	3	1.37	0	0	0	0
	27	0	0	2	m	12	10	0	0	0	1	3	1.37	0	0	0	0
	32	0	0	2	m	14	.	0	0	0	1	3	1.37	0	.	0	0
	47	0	0	2	m	18	24	0	0	3	1	3	1.37	0	0	0	0
	1	0	0	3	f	14	18	0	0	0	1	3	1.37	0	0	0	0
	21	0	0	3	m	18	.	0	0	1	1	3	1.37	0	.	0	0
	23	0	0	5	m	12	12	0	0	1	4	19	10	0	0	0	0
	34	0	0	6	m	12	10	0	0	0	4	19	10	0	0	0	0
	38	0	0	6	f	18	10	0	0	2	4	19	10	0	0	0	0
	35	0	0	7	m	12	18	0	0	0	4	19	10	0	0	0	0
	29	0	0	8	m	18	19	0	0	0	4	19	10	0	0	0	0
	40	0	0	9	f	12	.	0	0	0	4	19	10	0	.	0	0
	20	0	0	10	m	12	12	0	0	2	4	19	10	0	0	0	0
	24	0	1	10	m	14	.	0	0	3	4	19	10	0	.	0	0
	22	0	0	12	m	18	14	0	0	1	4	19	10	0	0	0	0
	28	0	0	12	f	14	18	0	0	2	4	19	10	0	0	0	0
	17	1	1	14	f	20	18	0	0	1	4	19	10	1	0	0	0
	36	0	0	16	m	18	16	0	0	5	4	19	10	0	0	1	1
	42	0	0	18	f	36	30	0	0	0	4	19	10	1	1	0	0
	25	0	0	19	m	12	18	0	0	2	4	19	10	0	0	0	0
	30	1	1	23	f	12	12	0	0	1	20	79	52.53	0	0	0	0
	37	0	0	26	m	12	12	0	0	1	20	79	52.53	0	0	0	0
	15	0	0	38	m	20	18	0	0	6	20	79	52.53	1	0	1	1
	49	0	0	45	m	.	.	0	0	4	20	79	52.53	.	.	1	0
	59	0	0	46	m	12	12	0	0	2	20	79	52.53	0	0	0	0
	53	0	0	52	f	18	18	0	0	1	20	79	52.53	0	0	0	0
	48	1	1	59	f	18	26	0	0	0	20	79	52.53	0	1	0	0
	43	0	0	60	m	20	18	0	0	5	20	79	52.53	1	0	1	1
	44	0	0	62	m	12	24	0	0	0	20	79	52.53	0	0	0	0
	55	0	0	72	m	18	24	0	0	0	20	79	52.53	0	0	0	0
	54	1	1	74	m	18	26	0	0	2	20	79	52.53	0	1	0	0
	46	1	0	75	f	12	12	0	0	0	20	79	52.53	0	0	0	0
	52	1	0	78	f	14	28	1	1	4	20	79	52.53	0	1	1	0
	50	0	0	86	m	11	26	0	0	6	80	319	163.38	0	1	1	1
	58	0	1	98	f	12	12	0	0	2	80	319	163.38	0	0	0	0
	57	0	0	104	f	15	18	0	0	4	80	319	163.38	0	0	1	0
	72	0	0	114	m	14	48	1	0	0	80	319	163.38	0	1	0	0
	64	0	0	118	f	18	18	0	0	0	80	319	163.38	0	0	0	0
	51	1	1	154	m	24	36	0	1	3	80	319	163.38	1	1	0	0
	76	0	0	196	m	12	15	0	0	0	80	319	163.38	0	0	0	0
	77	0	0	202	m	24	20	0	0	3	80	319	163.38	1	0	0	0
	61	0	1	242	f	15	18	1	0	0	80	319	163.38	0	0	0	0
	74	0	0	263	f	18	18	0	0	5	80	319	163.38	0	0	1	1
	66	0	0	269	m	12	12	0	0	1	80	319	163.38	0	0	0	0
	63	1	0	294	m	20	34	1	1	0	80	319	163.38	1	1	0	0
	62	1	1	336	m	24	36	0	1	0	320	674	436	1	1	0	0
	67	1	0	339	f	20	26	0	0	4	320	674	436	1	1	1	0
	60	1	0	357	f	20	30	0	0	2	320	674	436	1	1	0	0
	65	1	0	362	m	14	16	0	0	4	320	674	436	0	0	1	0
	71	1	1	376	f	20	30	0	1	2	320	674	436	1	1	0	0
	75	0	0	399	m	15	24	0	0	3	320	674	436	0	0	0	0
	56	1	1	404	m	60	60	1	1	11	320	674	436	1	1	1	1
	70	1	0	405	f	60	36	1	0	11	320	674	436	1	1	1	1
	68	0	0	418	m	72	72	1	1	11	320	674	436	1	1	1	1
	45	0	0	443	m	36	30	1	0	11	320	674	436	1	1	1	1
	73	0	0	468	f	14	20	0	0	6	320	674	436	0	0	1	1
	80	0	1	557	f	22	22	0	0	2	320	674	436	1	0	0	0
	79	0	0	568	f	20	26	0	0	4	320	674	436	1	1	1	0
	78	0	0	598	m	24	23	0	0	7	320	674	436	1	0	1	1
	81	1	1	674	m	24	26	0	0	2	320	674	436	1	1	0	0
